# Supplementary material for: New species of Ancistrocerus (Vespidae, Eumeninae) from the Neotropics with a checklist and key to all species south of the Rio Grande
Source: Zookeys. 2017 Dec 4;(718):139–54. doi: 10.3897/zookeys.718.21096 (PMC5740471; doi:10.3897/zookeys.718.21096)
Supplement: XML Treatment for Ancistrocerus sur [file zookeys.718.21096-treatment1.xml]

<!DOCTYPE tp:taxon-treatment
  PUBLIC "-//TaxonX//DTD Taxonomic Treatment Publishing DTD v0 20100105//EN" "tax-treatment-NSO.dtd">
<tp:taxon-treatment xmlns:tp="http://www.plazi.org/taxpub"><tp:treatment-meta><kwd-group><label>Taxon classification</label><kwd><named-content xmlns:xlink="http://www.w3.org/1999/xlink" content-type="kingdom">Animalia</named-content></kwd><kwd><named-content xmlns:xlink="http://www.w3.org/1999/xlink" content-type="order">Hymenoptera</named-content></kwd><kwd><named-content xmlns:xlink="http://www.w3.org/1999/xlink" content-type="family">Vespidae</named-content></kwd></kwd-group><mixed-citation publication-type="journal"><person-group><name><surname>Piekarski</surname><given-names>Patrick K.</given-names></name><name><surname>Carpenter</surname><given-names>James M.</given-names></name><name><surname>Sharanowski</surname><given-names>Barbara J.</given-names></name></person-group><article-title>New species of <italic><tp:taxon-name><tp:taxon-name-part taxon-name-part-type="genus" reg="Ancistrocerus">Ancistrocerus</tp:taxon-name-part></tp:taxon-name></italic> (<tp:taxon-name><tp:taxon-name-part taxon-name-part-type="family">Vespidae</tp:taxon-name-part></tp:taxon-name>, <tp:taxon-name><tp:taxon-name-part taxon-name-part-type="subfamily">Eumeninae</tp:taxon-name-part></tp:taxon-name>) from the Neotropics with a checklist and key to all species south of the Rio Grande</article-title><source>Zookeys</source><day>4</day><month>12</month><year>2017</year><volume>2017</volume><issue>718</issue><fpage>139</fpage><lpage>154</lpage><pub-id pub-id-type="doi">10.3897/zookeys.718.21096</pub-id></mixed-citation></tp:treatment-meta><tp:nomenclature><tp:taxon-name>
            <tp:taxon-name-part taxon-name-part-type="genus" reg="Ancistrocerus">Ancistrocerus</tp:taxon-name-part>
            <tp:taxon-name-part taxon-name-part-type="species" reg="sur">sur</tp:taxon-name-part>
            <object-id xmlns:xlink="http://www.w3.org/1999/xlink" content-type="zoobank" xlink:type="simple">http://zoobank.org/878A9495-0796-4CD6-9516-1EEDFDE34BFB</object-id>
          </tp:taxon-name><tp:taxon-authority>Piekarski &amp; Carpenter</tp:taxon-authority><tp:taxon-status xmlns:xlink="http://www.w3.org/1999/xlink" xlink:type="simple">sp. n.</tp:taxon-status></tp:nomenclature><tp:treatment-sec sec-type="material" id="SECID0E2JAC"><title>Material examined.</title><p>Holotype. Female, ARGENT: Jujuy Posta Lozano 15–17 Dec 1967 C.C. Porter. Allotype. Male, BOLIVIA: Tarija, V-7 1969 C. Porter. Paratypes. 9 females, 12 males.</p></tp:treatment-sec><tp:treatment-sec sec-type="diagnosis" id="SECID0EAKAC"><title>Diagnosis.</title><p>This species can be distinguished from all other Neotropical <italic><tp:taxon-name><tp:taxon-name-part taxon-name-part-type="genus" reg="Ancistrocerus">Ancistrocerus</tp:taxon-name-part></tp:taxon-name></italic> using a combination of the following characters: sternum II lacking a longitudinal basomedian furrow; sternum II in lateral view strongly truncate posterior to transverse furrow (Fig. <xref ref-type="fig" rid="F2">2a</xref>); parategula broadly flattened (Fig. <xref ref-type="fig" rid="F3">3c</xref>); humeri with angular projection (Fig. <xref ref-type="fig" rid="F3">3c</xref>); T I with carina effaced dorsally (Fig. <xref ref-type="fig" rid="F3">3g</xref>); T II with punctation ending about one puncture diameter from apex (Fig. <xref ref-type="fig" rid="F4">4c</xref>); maculations reduced, on metasoma usually at most T II with a very narrow apical yellow band (Fig. <xref ref-type="fig" rid="F1">1a, b</xref>).</p><fig id="F1" position="float" orientation="portrait"><label>Figure 1.</label><caption><p>
                <italic><tp:taxon-name><tp:taxon-name-part taxon-name-part-type="genus" reg="Ancistrocerus">Ancistrocerus</tp:taxon-name-part> <tp:taxon-name-part taxon-name-part-type="species" reg="sur">sur</tp:taxon-name-part></tp:taxon-name></italic>, sp. n. <bold>A</bold> Lateral view of the holotype (female) <bold>B</bold> Dorsal view of the holotype.</p></caption><graphic xmlns:xlink="http://www.w3.org/1999/xlink" xlink:href="zookeys-718-139-g001.jpg" position="float" orientation="portrait" xlink:type="simple" id="oo_172122.jpg"/></fig><fig id="F2" position="float" orientation="portrait"><label>Figure 2.</label><caption><p>Lateral view of the metasoma of an <bold>A</bold> <italic><tp:taxon-name><tp:taxon-name-part taxon-name-part-type="genus" reg="Ancistrocerus">Ancistrocerus</tp:taxon-name-part> <tp:taxon-name-part taxon-name-part-type="species" reg="sur">sur</tp:taxon-name-part></tp:taxon-name></italic> sp. n. male, with sternum II strongly truncate posterior to transverse furrow <bold>B</bold> <italic><tp:taxon-name><tp:taxon-name-part taxon-name-part-type="genus" reg="Ancistrocerus">A.</tp:taxon-name-part> <tp:taxon-name-part taxon-name-part-type="species" reg="cingulatus">cingulatus</tp:taxon-name-part></tp:taxon-name></italic> (Cresson) female, with sternum II convex posterior to transverse furrow <bold>C</bold> <italic><tp:taxon-name><tp:taxon-name-part taxon-name-part-type="genus" reg="Ancistrocerus">A.</tp:taxon-name-part> <tp:taxon-name-part taxon-name-part-type="species" reg="santaanna">santaanna</tp:taxon-name-part></tp:taxon-name></italic> (de Saussure) male, with sternum II flat posterior to transverse furrow <bold>D</bold> Ventrolateral view of <italic><tp:taxon-name><tp:taxon-name-part taxon-name-part-type="genus" reg="Ancistrocerus">A.</tp:taxon-name-part> <tp:taxon-name-part taxon-name-part-type="species" reg="tuberculocephalus">tuberculocephalus</tp:taxon-name-part></tp:taxon-name></italic> (de Saussure) female; sternum II with deep, longitudinal basomedian furrow. Frontal view of the clypeus for <bold>E</bold> <italic><tp:taxon-name><tp:taxon-name-part taxon-name-part-type="genus" reg="Ancistrocerus">A.</tp:taxon-name-part> <tp:taxon-name-part taxon-name-part-type="species" reg="arista">arista</tp:taxon-name-part></tp:taxon-name></italic> (de Saussure) male with clypeus having a deep, semicircular emargination; and <bold>F</bold> <italic><tp:taxon-name><tp:taxon-name-part taxon-name-part-type="genus" reg="Ancistrocerus">A.</tp:taxon-name-part> <tp:taxon-name-part taxon-name-part-type="species" reg="lineativentris">lineativentris</tp:taxon-name-part></tp:taxon-name></italic> Cameron male with clypeus not having a deep, semicircular emargination. Dorsolateral view of vertex and pronotum of <bold>G</bold> <italic><tp:taxon-name><tp:taxon-name-part taxon-name-part-type="genus" reg="Ancistrocerus">A.</tp:taxon-name-part> <tp:taxon-name-part taxon-name-part-type="species" reg="tuberculocephalus">tuberculocephalus</tp:taxon-name-part></tp:taxon-name></italic> (de Saussure) female, with pronotal carina present dorsolaterally and a polished tubercle posterior to ocelli; and <bold>H</bold> <italic><tp:taxon-name><tp:taxon-name-part taxon-name-part-type="genus" reg="Ancistrocerus">A.</tp:taxon-name-part> <tp:taxon-name-part taxon-name-part-type="species" reg="lineativentris">lineativentris</tp:taxon-name-part></tp:taxon-name></italic> Cameron male, with pronotal carina absent and vertex without tubercle. lbf = longitudinal basomedian furrow; tb = tubercle; dpc = dorsal pronotal carina.</p></caption><graphic xmlns:xlink="http://www.w3.org/1999/xlink" xlink:href="zookeys-718-139-g002.jpg" position="float" orientation="portrait" xlink:type="simple" id="oo_172123.jpg"/></fig></tp:treatment-sec><tp:treatment-sec sec-type="description" id="SECID0EWPAC"><title>Description.</title><p>
            <bold><italic>Female.</italic></bold> Body length 11.50–14.00 mm. <bold>Color.</bold> Almost entirely black; small traces of yellow may be present at apex of clypeus; small yellow dot in antennocular space, interantennal space, and upper gena; usually have thin, ferruginous band at apex of T II-VI and sterna II-VI (Fig. <xref ref-type="fig" rid="F1">1b</xref>). Tarsi ferruginous (Fig. <xref ref-type="fig" rid="F1">1a</xref>).</p><p>
            <bold>Head</bold>. Twelve antennal articles; 1st flagellomere ~1/3 the size of scape; pedicel ~1/2 size of 1st flagellomere; vertex with pubescence as long as distance between posterior ocelli; vertex with dense coarse punctures, much less dense than on clypeus; vertex without tubercle; clypeus about as long as wide, narrowed apically with slight concavity at tip; mandibles decussate, four teeth spaced along the edge; mandibular ridges present; antennal sockets less than 1/2 socket diameter away from clypeus; palpal formula 6:4; maxillary palpomere two about same length as palpomere three; a narrow interantennal distance, approximately the diameter of a antennal socket; ocello-occipital distance greater than the length of the ocellar triangle; cephalic foveae closely spaced, set in a slight medial depression which is delimited posteriorly by a carina; dorsal occipital carina simple and complete, without fork, running to mandible; gena most wide dorsally.</p><p>
            <bold>Mesosoma</bold>. Long thoracic hairs (Fig. <xref ref-type="fig" rid="F1">1a</xref>); puncture density similar throughout (except tegula and anterior pronotal face); anterior pronotal face largely impunctate, and without paired medial foveae; lateral pronotal foveae present; pronotal carina weaker on dorsum; humeral carina absent, but sharp angular projection at the humeri (Fig. <xref ref-type="fig" rid="F3">3c</xref>); pretegular carina present; epicnemial carina absent; no apparent notaulices and parapsidal furrows; tegula without large punctures, appearing smooth; tegula tapered posteriorly, reaching slightly beyond the parategula; parategula broadly flattened (Fig. <xref ref-type="fig" rid="F3">3c</xref>); axillary fossa oval, broader than long; metonotum rounded and sloped; metanotum without tubercles; propodeum without complete dorsal carinae (Fig. <xref ref-type="fig" rid="F3">3g</xref>); propodeum without shelf and sloping posteroventrally; propodeal valvula rounded, and not free posteriorly. <bold>Wings.</bold> Prestigma less than half length of pterostigma; marginal cell distally rounded with small appendix; both recurrent veins received by second submarginal cell; basal angle of second submarginal cell acute; second submarginal cell not petiolate. <bold>Legs.</bold> One midtibial spur; bifid tarsal claws.</p><fig id="F3" position="float" orientation="portrait"><label>Figure 3.</label><caption><p>Dorsal view of mesosoma for <bold>A</bold> <italic><tp:taxon-name><tp:taxon-name-part taxon-name-part-type="genus" reg="Ancistrocerus">Ancistrocerus</tp:taxon-name-part> <tp:taxon-name-part taxon-name-part-type="species" reg="bustamente">bustamente</tp:taxon-name-part></tp:taxon-name></italic> (de Saussure) female, with parategulae of mesonotum narrowed, and humeral angle obtuse and not projecting <bold>B</bold> <italic><tp:taxon-name><tp:taxon-name-part taxon-name-part-type="genus" reg="Ancistrocerus">A.</tp:taxon-name-part> <tp:taxon-name-part taxon-name-part-type="species" reg="epicus">epicus</tp:taxon-name-part></tp:taxon-name></italic> (Zavattari) female, with parategulae of mesonotum broadly flattened, and humeral angle approximately a right angle and projecting bluntly <bold>C</bold> <italic><tp:taxon-name><tp:taxon-name-part taxon-name-part-type="genus" reg="Ancistrocerus">A.</tp:taxon-name-part> <tp:taxon-name-part taxon-name-part-type="species" reg="sur">sur</tp:taxon-name-part></tp:taxon-name></italic> sp. n. female, with parategulae broad and humeral angle acute and projecting sharply. Dorsoposterior view of propodeum and T I for <bold>D</bold> <italic><tp:taxon-name><tp:taxon-name-part taxon-name-part-type="genus" reg="Ancistrocerus">A.</tp:taxon-name-part> <tp:taxon-name-part taxon-name-part-type="species" reg="bustamente">bustamente</tp:taxon-name-part></tp:taxon-name></italic> (de Saussure) female, with propodeal dorsal carina complete <bold>E</bold> <italic><tp:taxon-name><tp:taxon-name-part taxon-name-part-type="genus" reg="Ancistrocerus">A.</tp:taxon-name-part> <tp:taxon-name-part taxon-name-part-type="species" reg="similis">similis</tp:taxon-name-part></tp:taxon-name></italic> (Smith) male, with propodeal dorsal carinae incomplete <bold>F</bold> <italic><tp:taxon-name><tp:taxon-name-part taxon-name-part-type="genus" reg="Ancistrocerus">A.</tp:taxon-name-part> <tp:taxon-name-part taxon-name-part-type="species" reg="flavomarginatus">flavomarginatus</tp:taxon-name-part></tp:taxon-name></italic> (Brèthes) female, without propodeal dorsal carina and T I with carina well developed dorsally; and <bold>G</bold> <italic><tp:taxon-name><tp:taxon-name-part taxon-name-part-type="genus" reg="Ancistrocerus">A.</tp:taxon-name-part> <tp:taxon-name-part taxon-name-part-type="species" reg="sur">sur</tp:taxon-name-part></tp:taxon-name></italic> sp. n. female, without propodeal dorsal carina and tergum I with carina effaced dorsally. pt = parategula; hum = pronotal humeri; pdc = propodeal dorsal carina; tc= T I carina.</p></caption><graphic xmlns:xlink="http://www.w3.org/1999/xlink" xlink:href="zookeys-718-139-g003.jpg" position="float" orientation="portrait" xlink:type="simple" id="oo_172124.jpg"/></fig><!--PageBreak--><p>
            <bold>Metasoma.</bold> Thin white or yellowish hairs on metasoma, longest on T I; T I carina effaced dorsally (Fig. <xref ref-type="fig" rid="F3">3g</xref>); width of T1 at least twice as long as wide; T1 without apical lamella; T II with very thin apical lamella; T II with punctation ending about one puncture diameter from apex (Fig. <xref ref-type="fig" rid="F4">4c</xref>); T I and T II punctation equally dense, but T II punctures slightly smaller; apices of terga not more punctate than rest of terga; bottom of basal sulcus with longitudinal ridges; sternum II in lateral view strongly truncate posterior to transverse furrow (Fig. <xref ref-type="fig" rid="F2">2a</xref>); sternum II without basomedian longitudinal sulcus; sterna with similar puncture size and density as corresponding terga.</p><fig id="F4" position="float" orientation="portrait"><label>Figure 4.</label><caption><p>Dorsal view of T II for <bold>A</bold> <italic><tp:taxon-name><tp:taxon-name-part taxon-name-part-type="genus" reg="Ancistrocerus">Ancistrocerus</tp:taxon-name-part> <tp:taxon-name-part taxon-name-part-type="species" reg="epicus">epicus</tp:taxon-name-part></tp:taxon-name></italic> (Zavattari) female, with punctures small and reduced apically, and ivory maculations <bold>B</bold> <italic><tp:taxon-name><tp:taxon-name-part taxon-name-part-type="genus" reg="Ancistrocerus">A.</tp:taxon-name-part> <tp:taxon-name-part taxon-name-part-type="species" reg="similis">similis</tp:taxon-name-part></tp:taxon-name></italic> (Smith) male, with punctation dense apically; and <bold>C</bold> <italic><tp:taxon-name><tp:taxon-name-part taxon-name-part-type="genus" reg="Ancistrocerus">A.</tp:taxon-name-part> <tp:taxon-name-part taxon-name-part-type="species" reg="sur">sur</tp:taxon-name-part></tp:taxon-name></italic> sp. n. female, with punctation less dense apically and ending about one puncture diameter from apex. Lateral view of metasoma for <bold>D</bold> <italic><tp:taxon-name><tp:taxon-name-part taxon-name-part-type="genus" reg="Ancistrocerus">A.</tp:taxon-name-part> <tp:taxon-name-part taxon-name-part-type="species" reg="flavomarginatus">flavomarginatus</tp:taxon-name-part></tp:taxon-name></italic> (Brèthes) female, with metasomal maculations abundant and orange-yellow; and <bold>E</bold> <italic><tp:taxon-name><tp:taxon-name-part taxon-name-part-type="genus" reg="Ancistrocerus">A.</tp:taxon-name-part> <tp:taxon-name-part taxon-name-part-type="species" reg="pilosus">pilosus</tp:taxon-name-part></tp:taxon-name></italic> (de Saussure) female, with pale maculations and sparse after T II. Dorsal view of T I-III for <bold>F</bold> <italic><tp:taxon-name><tp:taxon-name-part taxon-name-part-type="genus" reg="Ancistrocerus">A.</tp:taxon-name-part> <tp:taxon-name-part taxon-name-part-type="species" reg="durangoensis">durangoensis</tp:taxon-name-part></tp:taxon-name></italic> Cameron female, with punctation coarse on T II and apices slightly thickened or reflexed, and pubescence consisting of long hairs <bold>G</bold> <italic><tp:taxon-name><tp:taxon-name-part taxon-name-part-type="genus" reg="Ancistrocerus">A.</tp:taxon-name-part> <tp:taxon-name-part taxon-name-part-type="species" reg="cingulatus">cingulatus</tp:taxon-name-part></tp:taxon-name></italic> (Cresson) female, with T I and II dull, with fine punctation, and T I carina sharp and thin; and (H) <italic><tp:taxon-name><tp:taxon-name-part taxon-name-part-type="genus" reg="Ancistrocerus">A.</tp:taxon-name-part> <tp:taxon-name-part taxon-name-part-type="species" reg="isla">isla</tp:taxon-name-part></tp:taxon-name></italic> Carpenter female, with T I and II shiny with punctures superficial, and T I carina thick and blunt. tc = T I carina.</p></caption><graphic xmlns:xlink="http://www.w3.org/1999/xlink" xlink:href="zookeys-718-139-g004.jpg" position="float" orientation="portrait" xlink:type="simple" id="oo_172125.jpg"/></fig><p>
            <bold><italic>Male.</italic></bold> Body length 10.00–13.00 mm. <bold>Color.</bold> Almost entirely black; clypeus usually entirely yellow (Fig. <xref ref-type="fig" rid="F5">5b</xref>); scape may be yellow ventrally; mandible may have yellow traces; small yellow dot present on upper gena but typically absent in antennocular and interantennal space; usually have ferruginous band at apex of T II-VII and sterna II-VII (Fig. <xref ref-type="fig" rid="F5">5b</xref>). Tarsi ferruginous.</p><fig id="F5" position="float" orientation="portrait"><label>Figure 5.</label><caption><p>
                <italic><tp:taxon-name><tp:taxon-name-part taxon-name-part-type="genus" reg="Ancistrocerus">Ancistrocerus</tp:taxon-name-part> <tp:taxon-name-part taxon-name-part-type="species" reg="sur">sur</tp:taxon-name-part></tp:taxon-name></italic>, sp. n. <bold>A</bold> Lateral view of the allotype (male) <bold>B</bold> Dorsal view of the allotype.</p></caption><graphic xmlns:xlink="http://www.w3.org/1999/xlink" xlink:href="zookeys-718-139-g005.jpg" position="float" orientation="portrait" xlink:type="simple" id="oo_172126.jpg"/></fig><!--PageBreak--><p>
            <bold>Head.</bold> Identical to female, except for: 13 antennal articles; apex of antennae hooked; clypeus longer than wide, narrowed apically with slight concavity at tip; mandibles decussate, four (five on allotype) teeth spaced along the edge; cephalic foveae absent.</p><p>
            <bold>Mesosoma.</bold> Identical to female (Fig. <xref ref-type="fig" rid="F5">5a, b</xref>).</p><p>
            <bold>Metasoma.</bold> Identical to female, but 7 metasomal segments and male genitalia. T II apex in male not reflexed (cf. <italic><tp:taxon-name><tp:taxon-name-part taxon-name-part-type="genus" reg="Ancistrocerus">A.</tp:taxon-name-part> <tp:taxon-name-part taxon-name-part-type="species" reg="arista">arista</tp:taxon-name-part></tp:taxon-name></italic> and <italic><tp:taxon-name><tp:taxon-name-part taxon-name-part-type="genus" reg="Ancistrocerus">A.</tp:taxon-name-part> <tp:taxon-name-part taxon-name-part-type="species" reg="similis">similis</tp:taxon-name-part></tp:taxon-name></italic>).</p></tp:treatment-sec><tp:treatment-sec sec-type="distribution" id="SECID0ENLAE"><title>Distribution.</title><p>Argentina, Bolivia.</p></tp:treatment-sec><tp:treatment-sec sec-type="etymology" id="SECID0ESLAE"><title>Etymology.</title><p>The name is the Spanish word for “south,” referring to its southerly distribution in the Neotropics. It is to be treated as a noun in apposition.</p><!--PageBreak--><!--PageBreak--><!--PageBreak--><sec sec-type="Key to the species of Ancistrocerus south of the Rio Grande" id="SECID0E1LAE"><title>Key to the species of <italic><tp:taxon-name><tp:taxon-name-part taxon-name-part-type="genus" reg="Ancistrocerus">Ancistrocerus</tp:taxon-name-part></tp:taxon-name></italic> south of the Rio Grande</title><table-wrap content-type="key" position="anchor" orientation="portrait"><table id="TID0EUMAC" rules="all"><tbody><tr><td rowspan="1" colspan="1">1</td><td rowspan="1" colspan="1">Sternum II with deep, longitudinal basomedian furrow at least one third the length of the sternum (Fig. <xref ref-type="fig" rid="F2">2d</xref>); T II usually coarsely punctate apically</td><td rowspan="1" colspan="1">
                      <bold>2</bold>
                    </td></tr><tr><td rowspan="1" colspan="1">–</td><td rowspan="1" colspan="1">Sternum II lacking longitudinal basomedian furrow, or if a shallow one is present it is less than one third the length of the sternum; T II coarsely punctate apically or not</td><td rowspan="1" colspan="1">
                      <bold>4</bold>
                    </td></tr><tr><td rowspan="1" colspan="1">2</td><td rowspan="1" colspan="1">Pubescence on scutum fine, less than one ocellus diameter long; color gray with orange-yellow maculations; clypeus with deep, semicircular emargination (Fig. <xref ref-type="fig" rid="F2">2e</xref>)</td><td rowspan="1" colspan="1">
                      <bold><italic><tp:taxon-name><tp:taxon-name-part taxon-name-part-type="genus" reg="Ancistrocerus"/><tp:taxon-name-part taxon-name-part-type="species" reg="arista">arista</tp:taxon-name-part></tp:taxon-name></italic> (de Saussure)</bold>
                    </td></tr><tr><td rowspan="1" colspan="1">–</td><td rowspan="1" colspan="1">Pubescence on scutum longer than one ocellus diameter (Fig. <xref ref-type="fig" rid="F1">1a</xref>); color not gray; clypeus without deep, semicircular emargination (Fig. <xref ref-type="fig" rid="F2">2f</xref>)</td><td rowspan="1" colspan="1">
                      <bold>3</bold>
                    </td></tr><!--PageBreak--><tr><td rowspan="1" colspan="1">3</td><td rowspan="1" colspan="1">Pronotal carina present dorsolaterally (Fig. <xref ref-type="fig" rid="F2">2g</xref>); vertex with large, polished tubercle posterior to ocelli (Fig. <xref ref-type="fig" rid="F2">2g</xref>) which may be reduced in some females</td><td rowspan="1" colspan="1">
                      <bold><italic><tp:taxon-name><tp:taxon-name-part taxon-name-part-type="genus" reg="Ancistrocerus"/><tp:taxon-name-part taxon-name-part-type="species" reg="berculocephalus">berculocephalus</tp:taxon-name-part></tp:taxon-name></italic> (de Saussure)</bold>
                    </td></tr><tr><td rowspan="1" colspan="1">–</td><td rowspan="1" colspan="1">Pronotal carina absent; vertex without tubercle (Fig. <xref ref-type="fig" rid="F2">2h</xref>)</td><td rowspan="1" colspan="1">
                      <bold><italic><tp:taxon-name><tp:taxon-name-part taxon-name-part-type="genus" reg="Ancistrocerus"/><tp:taxon-name-part taxon-name-part-type="species" reg="lineativentris">lineativentris</tp:taxon-name-part></tp:taxon-name></italic> Cameron</bold>
                    </td></tr><tr><td rowspan="1" colspan="1">4</td><td rowspan="1" colspan="1">Sternum II in lateral view flat or slightly concave posterior to transverse furrow (Fig. <xref ref-type="fig" rid="F2">2c</xref>)</td><td rowspan="1" colspan="1">
                      <bold><italic><tp:taxon-name><tp:taxon-name-part taxon-name-part-type="genus" reg="Ancistrocerus"/><tp:taxon-name-part taxon-name-part-type="species" reg="santaanna">santaanna</tp:taxon-name-part></tp:taxon-name></italic> (de Saussure)</bold>
                    </td></tr><tr><td rowspan="1" colspan="1">–</td><td rowspan="1" colspan="1">Sternum II in lateral view evenly convex or strongly truncate posterior to transverse furrow</td><td rowspan="1" colspan="1">
                      <bold>5</bold>
                    </td></tr><tr><td rowspan="1" colspan="1">5</td><td rowspan="1" colspan="1">Sternum II in lateral view strongly truncate posterior to transverse furrow (Fig. <xref ref-type="fig" rid="F2">2a</xref>)</td><td rowspan="1" colspan="1">
                      <bold>6</bold>
                    </td></tr><tr><td rowspan="1" colspan="1">–</td><td rowspan="1" colspan="1">Sternum II in lateral view evenly convex posterior to transverse furrow (Fig. <xref ref-type="fig" rid="F2">2b</xref>)</td><td rowspan="1" colspan="1">
                      <bold>11</bold>
                    </td></tr><tr><td rowspan="1" colspan="1">6</td><td rowspan="1" colspan="1">Parategula narrow (Fig. <xref ref-type="fig" rid="F3">3a</xref>); propodeum with dorsal carinae (Fig. <xref ref-type="fig" rid="F3">3d</xref>); humeral angle obtuse and humeri not projecting (Fig. <xref ref-type="fig" rid="F3">3a</xref>); upper part of temple uniformly punctate; male clypeus emarginate apically, about as wide as long</td><td rowspan="1" colspan="1">
                      <bold><italic><tp:taxon-name><tp:taxon-name-part taxon-name-part-type="genus" reg="Ancistrocerus"/><tp:taxon-name-part taxon-name-part-type="species" reg="bustamente">bustamente</tp:taxon-name-part></tp:taxon-name></italic> (de Saussure)</bold>
                    </td></tr><tr><td rowspan="1" colspan="1">–</td><td rowspan="1" colspan="1">Parategula broadly flattened (Fig. <xref ref-type="fig" rid="F3">3b</xref>, <xref ref-type="fig" rid="F3">3c</xref>); propodeum without dorsal carinae (Fig. <xref ref-type="fig" rid="F3">3e</xref>), or partially present but sublaterally incomplete; humeri with blunt (Fig. <xref ref-type="fig" rid="F3">3b</xref>) or sharp projections (Fig. <xref ref-type="fig" rid="F3">3c</xref>); upper part of gena with few large punctures beneath spot; male clypeus truncate apically, length greater than width</td><td rowspan="1" colspan="1">
                      <bold>7</bold>
                    </td></tr><tr><td rowspan="1" colspan="1">7</td><td rowspan="1" colspan="1">T II with punctation reduced apically, punctures small (Fig. <xref ref-type="fig" rid="F4">4a</xref>); humeri with blunt projections (Fig. <xref ref-type="fig" rid="F3">3b</xref>); maculations ivory-yellow</td><td rowspan="1" colspan="1">
                      <bold><italic><tp:taxon-name><tp:taxon-name-part taxon-name-part-type="genus" reg="Ancistrocerus"/><tp:taxon-name-part taxon-name-part-type="species" reg="epicus">epicus</tp:taxon-name-part></tp:taxon-name></italic> (Zavattari)</bold>
                    </td></tr><tr><td rowspan="1" colspan="1">–</td><td rowspan="1" colspan="1">T II with punctures as large or larger apically than rest of tergum, even if punctation is reduced; humeri with sharply angular projections (Fig. <xref ref-type="fig" rid="F3">3c</xref>); maculations pale to orange yellow</td><td rowspan="1" colspan="1">
                      <bold>8</bold>
                    </td></tr><tr><td rowspan="1" colspan="1">8</td><td rowspan="1" colspan="1">T II with punctation dense apically (Fig. <xref ref-type="fig" rid="F4">4b</xref>), male with apex reflexed</td><td rowspan="1" colspan="1">
                      <bold><italic><tp:taxon-name><tp:taxon-name-part taxon-name-part-type="genus" reg="Ancistrocerus"/><tp:taxon-name-part taxon-name-part-type="species" reg="similis">similis</tp:taxon-name-part></tp:taxon-name></italic> (Smith)</bold>
                    </td></tr><tr><td rowspan="1" colspan="1">–</td><td rowspan="1" colspan="1">T II with punctation less dense apically (Fig. <xref ref-type="fig" rid="F4">4c</xref>), often absent adjoining apex</td><td rowspan="1" colspan="1">9</td></tr><tr><td rowspan="1" colspan="1">9</td><td rowspan="1" colspan="1">T I with carina effaced dorsally (Fig. <xref ref-type="fig" rid="F3">3g</xref>); T II with punctation ending about one puncture diameter from apex (Fig. <xref ref-type="fig" rid="F4">4c</xref>); maculations reduced, on metasoma usually at most T II with a very narrow apical yellow band (Fig. <xref ref-type="fig" rid="F1">1b</xref>)</td><td rowspan="1" colspan="1">
                      <bold><italic><tp:taxon-name><tp:taxon-name-part taxon-name-part-type="genus" reg="Ancistrocerus"/><tp:taxon-name-part taxon-name-part-type="species" reg="sur">sur</tp:taxon-name-part></tp:taxon-name></italic> Piekarski &amp; Carpenter, sp. n.</bold>
                    </td></tr><tr><td rowspan="1" colspan="1">–</td><td rowspan="1" colspan="1">T I with carina well developed dorsally (Fig. <xref ref-type="fig" rid="F3">3f</xref>); T II with punctation either extending to apex, or ending several puncture diameters before it; maculations rarely so reduced</td><td rowspan="1" colspan="1">
                      <bold>10</bold>
                    </td></tr><tr><td rowspan="1" colspan="1">10</td><td rowspan="1" colspan="1">Maculations abundant, orange-yellow; all terga and sterna after II with bands (Fig. <xref ref-type="fig" rid="F4">4d</xref>) but no line on pronotum</td><td rowspan="1" colspan="1">
                      <bold><italic><tp:taxon-name><tp:taxon-name-part taxon-name-part-type="genus" reg="Ancistrocerus"/><tp:taxon-name-part taxon-name-part-type="species" reg="flavomarginatus">flavomarginatus</tp:taxon-name-part></tp:taxon-name></italic> (Brèthes)</bold>
                    </td></tr><tr><td rowspan="1" colspan="1">–</td><td rowspan="1" colspan="1">Maculations variable in extent, pale yellow (Fig. <xref ref-type="fig" rid="F4">4e</xref>)</td><td rowspan="1" colspan="1">
                      <bold><italic><tp:taxon-name><tp:taxon-name-part taxon-name-part-type="genus" reg="Ancistrocerus"/><tp:taxon-name-part taxon-name-part-type="species" reg="pilosus">pilosus</tp:taxon-name-part></tp:taxon-name></italic> (de Saussure)</bold>
                    </td></tr><!--PageBreak--><tr><td rowspan="1" colspan="1">11</td><td rowspan="1" colspan="1">Punctation coarse on mesosoma; T II and III with punctation dense, coarser near apices than on rest of surface, apices slightly thickened or reflexed (Fig. <xref ref-type="fig" rid="F4">4f</xref>); pubescence consisting of long hairs (Fig. <xref ref-type="fig" rid="F4">4f</xref>) (Rocky Mountains, New Mexico, Texas)</td><td rowspan="1" colspan="1">
                      <bold><italic><tp:taxon-name><tp:taxon-name-part taxon-name-part-type="genus" reg="Ancistrocerus"/><tp:taxon-name-part taxon-name-part-type="species" reg="durangoensis">durangoensis</tp:taxon-name-part></tp:taxon-name></italic> Cameron</bold>
                    </td></tr><tr><td rowspan="1" colspan="1">–</td><td rowspan="1" colspan="1">Punctation fine on humeri and scutum, nearly absent on metasoma; pubescence reduced (Greater Antilles)</td><td rowspan="1" colspan="1">
                      <bold>12</bold>
                    </td></tr><tr><td rowspan="1" colspan="1">12</td><td rowspan="1" colspan="1">T I and II dull, with fine punctation (Fig. <xref ref-type="fig" rid="F4">4g</xref>); T I carina sharp, thin (Fig. <xref ref-type="fig" rid="F4">4g</xref>) (Cuba)</td><td rowspan="1" colspan="1">
                      <bold><italic><tp:taxon-name><tp:taxon-name-part taxon-name-part-type="genus" reg="Ancistrocerus"/><tp:taxon-name-part taxon-name-part-type="species" reg="cingulatus">cingulatus</tp:taxon-name-part></tp:taxon-name></italic> (Cresson)</bold>
                    </td></tr><tr><td rowspan="1" colspan="1">–</td><td rowspan="1" colspan="1">T I and II shiny (Fig. <xref ref-type="fig" rid="F4">4h</xref>), punctures superficial, appearing almost impunctate; T I with carina blunt, thick (Fig. <xref ref-type="fig" rid="F4">4h</xref>) (Puerto Rico)</td><td rowspan="1" colspan="1">
                      <bold><italic><tp:taxon-name><tp:taxon-name-part taxon-name-part-type="genus" reg="Ancistrocerus"/><tp:taxon-name-part taxon-name-part-type="species" reg="isla">isla</tp:taxon-name-part></tp:taxon-name></italic> Carpenter</bold>
                    </td></tr></tbody></table></table-wrap></sec></tp:treatment-sec></tp:taxon-treatment>
